# Supplementary material for: Transcriptomic and proteomic analyses of SH-SY5Y neuroblastoma cells treated with amisulpride
Source: Acta Neuropsychiatr. 2025 Sep 16;37:e87. doi: 10.1017/neu.2025.10040 (PMC13130325; doi:10.1017/neu.2025.10040)
Supplement: Hu et al. supplementary material 4 — Hu et al. supplementary material [file S0924270825100409sup004.xlsx]

## Sheet: DEG_Filtered
Supplementary Table S3. Differentially expressed genes in 20 mg/ml amisulpride treatment.
Index	ensembl_gene_id	symbol	entrezgene	description	baseMean	log2FoldChange	lfcSE	stat	pvalue	padj	Ami20_01	Ami20_02	Ami20_03	Ami0_01	Ami0_02	Ami0_03	Ami20.norm.count.mean	Ami0.norm.count.mean
491	ENSG00000042781	USH2A	7399	Usher syndrome 2A (autosomal recessive, mild)	16.4365	-1.58674	0.544979	-2.91157	0.0035962	1	13.7899	3.82413	8.22385	27.9608	37.9904	11.8685	8.61264	25.9399
585	ENSG00000052850	ALX4	60529	ALX homeobox 4	13.7753	1.14213	0.545853	2.09239	0.0364039	1	13.7899	18.1646	18.5037	9.32027	10.2677	3.23685	16.8194	7.60827
986	ENSG00000071909	MYO3B	140469	myosin IIIB	14.9316	-1.04511	0.50203	-2.08178	0.0373628	1	12.8706	7.64827	10.2798	12.8154	23.6157	26.9738	10.2662	21.1349
2177	ENSG00000102010	BMX	660	BMX non-receptor tyrosine kinase	3.73261	-2.67304	1.20289	-2.22217	0.0262716	1	0.919329	0.956033	1.02798	6.9902	7.18738	4.3158	0.967781	6.16446
4520	ENSG00000124657	OR2B6	26212	olfactory receptor family 2 subfamily B member 6	2.9751	-2.49885	1.25786	-1.98659	0.0469675	1	0.919329	0.956033	1.02798	8.15524	7.18738	1.07895	0.967781	5.47385
4611	ENSG00000125740	FOSB	2354	FosB proto-oncogene, AP-1 trancription factor subunit	443.575	-1.00761	0.126864	-7.94243	1.98257e-15	7.462e-11	306.137	279.162	389.605	640.769	629.409	687.292	324.968	652.49
5002	ENSG00000130176	CNN1	1264	calponin 1	4.52633	-2.17362	0.962915	-2.25734	0.0239869	1	0.919329	1.91207	3.08394	10.4853	4.10707	11.8685	1.97178	8.82028
6807	ENSG00000144229	THSD7B	80731	thrombospondin type 1 domain containing 7B	4.22385	-2.11802	1.01286	-2.09112	0.0365172	1	3.67732	0.956033	1.02798	4.66013	6.16061	14.0264	1.88711	8.28237
7471	ENSG00000151655	ITIH2	3698	inter-alpha-trypsin inhibitor heavy chain 2	5.91388	2.78571	1.08236	2.57374	0.0100607	1	4.59665	7.64827	10.2798	1.16503	2.05354	0	7.50824	1.07286
7688	ENSG00000154080	CHST9	83539	carbohydrate sulfotransferase 9	9.95921	-1.35861	0.623531	-2.17889	0.0293396	1	6.4353	3.82413	7.19586	13.9804	11.2945	19.4211	5.81843	14.8987
7947	ENSG00000157103	SLC6A1	6529	solute carrier family 6 member 1	5.80076	1.84635	0.859829	2.14735	0.0317657	1	8.27396	8.6043	10.2798	1.16503	4.10707	2.1579	9.05269	2.47667
8592	ENSG00000163075	CFAP221	200373	cilia and flagella associated protein 221	9.80022	-1.76137	0.659126	-2.67227	0.00753389	1	2.75799	8.6043	2.05596	15.1454	14.3748	16.1843	4.47275	15.2348
8663	ENSG00000163499	CRYBA2	1412	crystallin beta A2	10.7867	1.25346	0.612897	2.04514	0.0408408	1	13.7899	9.56033	18.5037	8.15524	4.10707	5.39475	13.9513	5.88569
9826	ENSG00000169885	CALML6	163688	calmodulin like 6	6.45076	1.68561	0.798503	2.11096	0.0347755	1	4.59665	11.4724	15.4197	2.33007	4.10707	3.23685	10.4963	3.22466
10013	ENSG00000171124	FUT3	2525	fucosyltransferase 3 (Lewis blood group)	7.43978	-1.63482	0.744016	-2.19729	0.0279995	1	3.67732	4.78017	3.08394	9.32027	7.18738	19.4211	3.84714	11.9763
10773	ENSG00000177025	C19orf18	147685	chromosome 19 open reading frame 18	7.53073	-1.95398	0.797325	-2.45067	0.014259	1	1.83866	1.91207	4.11192	5.82517	13.348	10.7895	2.62088	9.98755
10784	ENSG00000177096	FAM109B	150368	family with sequence similarity 109 member B	6.12482	1.90678	0.815473	2.33825	0.0193743	1	11.032	8.6043	13.3637	4.66013	1.02677	3.23685	11	2.97459
10795	ENSG00000177173	NAP1L4P1		nucleosome assembly protein 1 like 4 pseudogene 1	4.30343	2.53564	1.09945	2.30628	0.0210949	1	6.4353	10.5164	8.22385	0	0	4.3158	8.39184	1.4386
11065	ENSG00000179564	LSMEM2	132228	leucine rich single-pass membrane protein 2	4.89353	2.02528	0.966469	2.09555	0.0361222	1	10.1126	7.64827	4.11192	1.16503	3.0803	1.07895	7.29094	1.77476
11346	ENSG00000182376	RP5-1142A6	339059		3.64584	2.21604	1.09663	2.02077	0.0433035	1	11.032	2.8681	6.16788	1.16503	2.05354	1.07895	6.68931	1.43251
12441	ENSG00000196811	CHRNG	1146	cholinergic receptor nicotinic gamma subunit	10.1778	1.62573	0.766442	2.12114	0.0339098	1	11.032	2.8681	23.6436	5.82517	1.02677	5.39475	12.5145	4.08223
12991	ENSG00000203734	ECT2L	345930	epithelial cell transforming 2 like	10.1397	-1.27383	0.632943	-2.01255	0.0441616	1	6.4353	3.82413	7.19586	6.9902	12.3212	22.658	5.81843	13.9898
13277	ENSG00000205838	TTC23L	153657	tetratricopeptide repeat domain 23 like	13.5563	1.61835	0.601299	2.69142	0.0071148	1	14.7093	14.3405	28.7835	11.6503	2.05354	5.39475	19.2777	6.36621
13328	ENSG00000207003	RNU6-611P		RNA, U6 small nuclear 611, pseudogene	10.5698	-1.32284	0.626976	-2.10988	0.0348688	1	3.67732	7.64827	8.22385	9.32027	14.3748	24.8159	6.51648	16.1703
13399	ENSG00000212497	RNA5SP465		RNA, 5S ribosomal pseudogene 465	3.27094	2.63899	1.22071	2.16186	0.030629	1	7.35463	2.8681	10.2798	1.16503	0	2.1579	6.83418	1.10765
13451	ENSG00000213365	AP000593			8.3462	-1.31483	0.670541	-1.96084	0.0498972	1	9.19329	4.78017	3.08394	17.4755	8.21415	17.2632	5.6858	14.3176
13686	ENSG00000215493	XXbac-B562F10			15.4741	-1.24822	0.498851	-2.50219	0.0123426	1	6.4353	8.6043	13.3637	16.3105	25.6692	24.8159	9.46778	22.2652
13871	ENSG00000223821	RP11-505P4			4.45032	-2.83957	1.15575	-2.4569	0.014014	1	0	1.91207	1.02798	8.15524	4.10707	8.63161	0.980016	6.96464
13894	ENSG00000224066	RP4-622L5			5.59042	1.73311	0.851649	2.03501	0.0418499	1	16.5479	9.56033	6.16788	3.4951	5.13384	1.07895	10.7587	3.23596
13917	ENSG00000224324	THAP5P1		THAP domain containing 5 pseudogene 1	3.8745	-3.25117	1.31541	-2.47161	0.0134506	1	0	0	2.05596	9.32027	6.16061	3.23685	0.68532	6.23924
13921	ENSG00000224401	RPL7P57		ribosomal protein L7 pseudogene 57	3.74518	2.30385	1.10497	2.08499	0.0370698	1	5.51598	11.4724	4.11192	0	3.0803	1.07895	7.03343	1.38642
13961	ENSG00000224837	GCSHP5		glycine cleavage system protein H pseudogene 5	6.08024	-2.62098	0.947612	-2.76589	0.00567685	1	1.83866	2.8681	0	9.32027	6.16061	14.0264	1.56892	9.83575
14143	ENSG00000226746	SMCR5	140771	Smith-Magenis syndrome chromosome region, candidate 5 (non-protein coding)	9.31055	1.61609	0.735726	2.19659	0.0280495	1	5.51598	15.2965	19.5316	3.4951	1.02677	8.63161	13.448	4.38449
14203	ENSG00000227383	RP11-571F15			2.21282	3.6715	1.73815	2.11231	0.0346601	1	0	5.7362	9.25183	1.16503	0	0	4.99601	0.388345
14370	ENSG00000229311	RP11-475I24	101927827		7.23541	-1.47743	0.71045	-2.07956	0.0375656	1	5.51598	2.8681	4.11192	11.6503	9.24091	14.0264	4.16533	11.6392
14385	ENSG00000229487	ALG13-AS1		ALG13 antisense RNA 1	9.41334	1.34724	0.664669	2.02693	0.0426693	1	12.8706	15.2965	10.2798	2.33007	5.13384	7.55266	12.8156	5.00552
14388	ENSG00000229525	AC053503			10.894	1.25981	0.638792	1.97217	0.0485904	1	12.8706	15.2965	8.22385	5.82517	5.13384	4.3158	12.1303	5.0916
14531	ENSG00000231073	RP11-316M1			8.07526	1.72636	0.730556	2.36307	0.0181242	1	8.27396	17.2086	10.2798	2.33007	5.13384	3.23685	11.9208	3.56692
14565	ENSG00000231419	LINC00689	154822	long intergenic non-protein coding RNA 689	3.86572	2.4759	1.15574	2.14226	0.0321724	1	8.27396	3.82413	6.16788	2.33007	1.02677	0	6.08866	1.11895
14599	ENSG00000231784	DBIL5P	100131454	diazepam binding inhibitor-like 5, pseudogene	10.2909	1.32917	0.659319	2.01598	0.0438022	1	10.1126	14.3405	8.22385	3.4951	4.10707	5.39475	10.8923	4.33231
14629	ENSG00000232070	TMEM253	643382	transmembrane protein 253	3.86857	2.18446	1.09044	2.00328	0.045147	1	10.1126	5.7362	4.11192	3.4951	1.02677	0	6.65358	1.50729
14649	ENSG00000232300	FAM215B		family with sequence similarity 215 member B (non-protein coding)	10.7051	-1.25785	0.621982	-2.02232	0.0431434	1	5.51598	6.69223	4.11192	12.8154	12.3212	14.0264	5.44004	13.0543
14693	ENSG00000232807	RP11-536K7			16.699	1.00535	0.468218	2.14719	0.0317779	1	18.3866	28.681	24.6715	9.32027	15.4015	10.7895	23.913	11.8371
14814	ENSG00000234043	RP11-56M3			2.68443	-4.07178	1.52986	-2.66153	0.00777871	1	0	0	1.02798	8.15524	7.18738	2.1579	0.34266	5.83351
15010	ENSG00000235979	AC004448			4.47405	-2.36327	1.05203	-2.24638	0.0246799	1	2.75799	0.956033	0	6.9902	5.13384	7.55266	1.23801	6.5589
15127	ENSG00000237357	RP11-475I24			12.2578	1.19572	0.567866	2.10563	0.0352365	1	11.9513	25.8129	14.3917	6.9902	9.24091	6.47371	17.3853	7.56827
15152	ENSG00000237641	RP11-690I21			5.96969	-1.8496	0.834979	-2.21514	0.0267502	1	3.67732	2.8681	2.05596	5.82517	13.348	11.8685	2.86713	10.3472
15290	ENSG00000240322	RN7SL481P		RNA, 7SL, cytoplasmic 481, pseudogene	5.69556	2.27351	0.960947	2.36591	0.0179859	1	11.032	2.8681	12.3358	1.16503	2.05354	2.1579	8.74527	1.79216
15457	ENSG00000243297	RPL31P61		ribosomal protein L31 pseudogene 61	6.37288	-1.68529	0.804673	-2.09438	0.0362262	1	1.83866	3.82413	3.08394	5.82517	11.2945	10.7895	2.91558	9.30304
15496	ENSG00000243960	RP11-552M11			9.80891	2.13224	0.649054	3.28515	0.00101929	1	17.4673	17.2086	22.6156	3.4951	3.0803	6.47371	19.0971	4.3497
15537	ENSG00000244620	AL122127			10.6067	1.45854	0.647593	2.25225	0.0243067	1	9.19329	21.0327	17.4757	4.66013	7.18738	5.39475	15.9006	5.74742
15649	ENSG00000247199	RP11-373N22	102546294		15.7404	-1.23378	0.490924	-2.51317	0.0119651	1	10.1126	11.4724	8.22385	30.2909	14.3748	25.8948	9.93629	23.5202
15742	ENSG00000248774	RP11-798M19			18.9279	1.40839	0.487017	2.89187	0.00382958	1	25.7412	24.8569	15.4197	6.9902	9.24091	8.63161	22.0059	8.28757
15827	ENSG00000249947	XBP1P1		X-box binding protein 1 pseudogene 1	5.47196	1.89199	0.907266	2.08537	0.0370358	1	2.75799	14.3405	11.3078	3.4951	3.0803	1.07895	9.46876	2.55145
15912	ENSG00000251034	RP11-582J16			16.461	-1.27331	0.491391	-2.59123	0.00956323	1	7.35463	11.4724	9.25183	27.9608	19.5086	20.5001	9.35962	22.6565
15956	ENSG00000251535	RP11-478C6			2.35086	3.71097	1.6112	2.30323	0.0212657	1	5.51598	6.69223	3.08394	0	1.02677	0	5.09738	0.342256
15960	ENSG00000251583	AC008427			4.38751	2.72553	1.18194	2.30598	0.0211116	1	10.1126	0.956033	10.2798	0	2.05354	1.07895	7.11615	1.04416
15980	ENSG00000252361	RNU6-118P		RNA, U6 small nuclear 118, pseudogene	4.10132	-2.29808	1.10709	-2.07579	0.0379136	1	0.919329	0.956033	2.05596	1.16503	11.2945	6.47371	1.31044	6.31106
16056	ENSG00000253793	RP11-293D9			3.10665	-2.88288	1.24673	-2.31235	0.0207583	1	0.919329	0.956033	1.02798	2.33007	9.24091	9.71056	0.967781	7.09385
16116	ENSG00000254485	RP11-380O24			4.52561	2.11791	1.01051	2.09588	0.0360924	1	5.51598	8.6043	9.25183	1.16503	4.10707	0	7.7907	1.75737
16200	ENSG00000255200	AP003068			12.7044	1.18685	0.571755	2.0758	0.0379121	1	16.5479	17.2086	15.4197	4.66013	9.24091	7.55266	16.3921	7.15124
16249	ENSG00000255753	RP11-22B23			9.21448	-1.54642	0.714287	-2.16498	0.030389	1	0	6.69223	8.22385	8.15524	18.4818	16.1843	4.97203	14.2738
16251	ENSG00000255823	MTRNR2L8	100463486	MT-RNR2-like 8	9.19927	1.43445	0.696798	2.05864	0.039529	1	7.35463	20.0767	13.3637	2.33007	7.18738	5.39475	13.5984	4.97073
16388	ENSG00000258279	LINC00592	283404	long intergenic non-protein coding RNA 592	4.61764	2.43334	1.15968	2.0983	0.0358788	1	0.919329	16.2526	6.16788	0	1.02677	3.23685	7.77993	1.42121
16422	ENSG00000258568	RHOQP1		ras homolog family member Q pseudogene 1	7.07374	1.76688	0.817464	2.16141	0.0306636	1	15.6286	8.6043	5.1399	2.33007	3.0803	3.23685	9.79093	2.88241
16435	ENSG00000258725	PRC1-AS1	100507118	PRC1 antisense RNA 1	9.17749	-1.6511	0.723013	-2.28364	0.0223926	1	0.919329	3.82413	6.16788	10.4853	9.24091	14.0264	3.63712	11.2509
16533	ENSG00000259515	RP11-365N19			6.63494	1.74943	0.79804	2.19216	0.0283677	1	11.032	6.69223	15.4197	4.66013	3.0803	2.1579	11.048	3.29945
16692	ENSG00000260577	RP11-615I2			10.1637	1.31031	0.633514	2.06832	0.03861	1	13.7899	13.3845	15.4197	1.16503	9.24091	6.47371	14.198	5.62655
16817	ENSG00000261341	CTD-2568A17	105372440		5.6247	-1.78036	0.865196	-2.05775	0.039614	1	0.919329	2.8681	4.11192	4.66013	13.348	8.63161	2.63312	8.87991
16995	ENSG00000263499	RP11-118E18	101927539		10.4693	-1.44711	0.632712	-2.28716	0.0221865	1	3.67732	3.82413	8.22385	16.3105	15.4015	10.7895	5.24177	14.1672
17054	ENSG00000264635	RP11-769O8			3.24633	2.40262	1.21589	1.97601	0.0481533	1	5.51598	6.69223	5.1399	1.16503	0	2.1579	5.7827	1.10765
17124	ENSG00000265908	RP11-20B24			4.42945	-2.67463	1.05654	-2.5315	0.0113576	1	0	2.8681	1.02798	4.66013	10.2677	9.71056	1.29869	8.21279
17141	ENSG00000266236	NARF-IT1		NARF intronic transcript 1	19.4275	1.05911	0.450306	2.35198	0.0186735	1	17.4673	27.725	33.9234	9.32027	16.4283	11.8685	26.3719	12.539
17536	ENSG00000270257	RP11-17P16			4.99709	1.96718	1.00254	1.9622	0.0497391	1	7.35463	12.4284	5.1399	0	5.13384	1.07895	8.30766	2.07093
17550	ENSG00000270492	RP13-685P2			7.68298	2.01782	0.881752	2.28842	0.0221128	1	5.51598	12.4284	13.3637	4.66013	1.02677	2.1579	10.4361	2.61493
17823	ENSG00000272650	RP11-571I18			3.03206	2.71879	1.38187	1.96748	0.0491279	1	5.51598	1.91207	7.19586	2.33007	0	0	4.87464	0.776689
17975	ENSG00000273416	RP4-597N16			4.30611	-2.14871	1.00324	-2.14177	0.0322119	1	0.919329	0.956033	3.08394	6.9902	10.2677	4.3158	1.6531	7.19123
17994	ENSG00000273585	RP11-14C10			4.74021	2.00578	0.941584	2.13022	0.033153	1	8.27396	10.5164	7.19586	1.16503	3.0803	2.1579	8.66206	2.13441
18025	ENSG00000273983	HIST1H3G	8355	histone cluster 1, H3g	23.5961	1.02691	0.415093	2.47392	0.0133639	1	31.2572	36.3293	23.6436	22.1356	14.3748	8.63161	30.41	15.0473
18081	ENSG00000274653	RP11-347C12			10.2285	1.36201	0.670257	2.03207	0.0421466	1	19.3059	19.1207	8.22385	3.4951	12.3212	2.1579	15.5501	5.99141
18172	ENSG00000275769	RP11-771K4			5.90808	2.11659	0.928795	2.27886	0.0226757	1	4.59665	7.64827	11.3078	1.16503	3.0803	1.07895	7.8509	1.77476
18307	ENSG00000277702	CH17-13I23			2.98997	-3.89702	1.53518	-2.53847	0.0111339	1	0.919329	0	0	6.9902	1.02677	7.55266	0.306443	5.18988
18569	ENSG00000279670	RP11-70L8			8.65604	-1.56711	0.683096	-2.29413	0.021783	1	2.75799	3.82413	7.19586	16.3105	12.3212	11.8685	4.59266	13.5001
18696	ENSG00000280336	CH17-140K24			5.08385	-2.22224	1.00049	-2.22115	0.0263411	1	0.919329	0	4.11192	8.15524	7.18738	7.55266	1.67708	7.63176
18715	ENSG00000280426	RP11-837J7			9.69947	-1.22343	0.610587	-2.00369	0.0451031	1	8.27396	6.69223	4.11192	18.6405	13.348	12.9474	6.35937	14.9786
18874	ENSG00000284879				5.98752	-2.33113	1.01593	-2.29459	0.0217566	1	0	1.91207	3.08394	1.16503	8.21415	15.1053	1.66534	8.1615
18882	ENSG00000285018				5.39509	1.78599	0.89543	1.99456	0.0460909	1	3.67732	9.56033	13.3637	3.4951	1.02677	3.23685	8.86713	2.58624
18988	ENSG00000286104				8.4908	2.13904	0.809628	2.642	0.00824186	1	11.032	6.69223	20.5596	2.33007	4.10707	2.1579	12.7613	2.86501
