# Supplementary material for: Transcriptomic and proteomic analyses of SH-SY5Y neuroblastoma cells treated with amisulpride
Source: Acta Neuropsychiatr. 2025 Sep 16;37:e87. doi: 10.1017/neu.2025.10040 (PMC13130325; doi:10.1017/neu.2025.10040)
Supplement: Hu et al. supplementary material 5 — Hu et al. supplementary material [file S0924270825100409sup005.xlsx]

## Sheet: DEG_Filtered
Supplementary Table S4. Differentially expressed genes in 40 mg/ml amisulpride treatment.
Index	ensembl_gene_id	symbol	entrezgene	description	baseMean	log2FoldChange	lfcSE	stat	pvalue	padj	Ami40_01	Ami40_02	Ami40_03	Ami0_01	Ami0_02	Ami0_03	Ami40.norm.count.mean	Ami0.norm.count.mean
578	ENSG00000052850	ALX4	60529	ALX homeobox 4	13.7753	1.15062	0.544553	2.11296	0.0346039	1	18.1962	18.5755	13.9233	9.32027	10.2677	3.23685	16.8983	7.60827
1161	ENSG00000077238	IL4R	3566	interleukin 4 receptor	4.69998	-2.36341	1.0694	-2.21003	0.0271028	1	1.81962	1.95532	0	2.33007	7.18738	9.71056	1.25831	6.40933
2650	ENSG00000105877	DNAH11	8701	dynein axonemal heavy chain 11	11.3733	-1.16768	0.585686	-1.9937	0.0461846	1	2.72943	8.79893	9.28219	12.8154	17.4551	16.1843	6.93685	15.4849
4402	ENSG00000123609	NMI	9111	N-myc and STAT interactor	8.33595	-1.55246	0.744073	-2.08643	0.0369395	1	3.63924	3.91063	3.71288	13.9804	4.10707	15.1053	3.75425	11.0643
4938	ENSG00000129467	ADCY4	196883	adenylate cyclase 4	1.91044	4.34693	1.76289	2.4658	0.0136706	1	6.36868	5.86595	0	0	0	0	4.07821	0
7465	ENSG00000151655	ITIH2	3698	inter-alpha-trypsin inhibitor heavy chain 2	5.91388	3.07496	1.07378	2.86367	0.00418759	1	6.36868	13.6872	7.42575	1.16503	2.05354	0	9.16055	1.07286
7819	ENSG00000155754	ALS2CR11	151254	amyotrophic lateral sclerosis 2 chromosome region candidate 11	12.1909	1.25314	0.597274	2.09809	0.0358969	1	11.8275	12.7096	24.1337	3.4951	11.2945	5.39475	16.2236	6.7281
9850	ENSG00000170075	GPR37L1	9283	G protein-coupled receptor 37 like 1	14.6493	-1.03602	0.500649	-2.06935	0.0385135	1	7.27849	10.7542	12.9951	26.7958	15.4015	21.579	10.3426	21.2588
12349	ENSG00000196497	IPO4	79711	importin 4	11.7926	-1.37716	0.567601	-2.42628	0.0152545	1	3.63924	7.82127	7.42575	15.1454	16.4283	17.2632	6.29542	16.279
12412	ENSG00000196811	CHRNG	1146	cholinergic receptor nicotinic gamma subunit	10.1778	1.79186	0.761664	2.35256	0.0186445	1	20.0158	8.79893	12.9951	5.82517	1.02677	5.39475	13.9366	4.08223
12558	ENSG00000197585	AC107218			12.0138	-1.91301	0.601101	-3.18251	0.00146005	1	4.54906	4.88829	4.64109	11.6503	17.4551	23.7369	4.69281	17.6141
12660	ENSG00000198064	RP11-347C12	613037		8.25423	-1.69406	0.743088	-2.27976	0.0226218	1	0	3.91063	8.35397	17.4755	8.21415	14.0264	4.0882	13.2387
12926	ENSG00000201354	Y_RNA			6.68388	-1.81554	0.820873	-2.21172	0.0269864	1	1.81962	0.977658	4.64109	11.6503	6.16061	8.63161	2.47946	8.81418
12927	ENSG00000201457	SNORA55	677834	small nucleolar RNA, H/ACA box 55	8.58118	1.62646	0.693686	2.34466	0.0190443	1	10.9177	14.6649	14.8515	4.66013	3.0803	5.39475	13.478	4.3784
13257	ENSG00000205838	TTC23L	153657	tetratricopeptide repeat domain 23 like	13.5563	1.26373	0.608244	2.07767	0.0377402	1	10.9177	14.6649	19.4926	11.6503	2.05354	5.39475	15.0251	6.36621
13303	ENSG00000206762	RNU6-418P		RNA, U6 small nuclear 418, pseudogene	4.27574	2.63611	1.17612	2.24136	0.0250025	1	6.36868	1.95532	12.0668	2.33007	1.02677	0	6.79695	1.11895
13363	ENSG00000211921	IGHD5-12		immunoglobulin heavy diversity 5-12	3.39334	-2.52724	1.19571	-2.11359	0.03455	1	1.81962	0.977658	0	3.4951	6.16061	6.47371	0.932427	5.37647
13437	ENSG00000213365	AP000593			8.3462	-1.50742	0.679973	-2.21688	0.026631	1	4.54906	6.84361	3.71288	17.4755	8.21415	17.2632	5.03518	14.3176
13464	ENSG00000213590	RP11-229P13			4.99027	2.20242	0.998579	2.20555	0.0274155	1	9.09811	5.86595	10.2104	3.4951	2.05354	0	8.39149	1.84955
13886	ENSG00000224223	VSTM2A-OT1	285878	VSTM2A overlapping transcript 1	8.74716	-1.47526	0.686485	-2.149	0.0316343	1	3.63924	8.79893	2.78466	11.6503	20.5354	9.71056	5.07428	13.9654
13887	ENSG00000224239	AC090044			7.18855	-1.5437	0.75351	-2.04868	0.0404934	1	3.63924	5.86595	2.78466	9.32027	13.348	12.9474	4.09662	11.8719
14096	ENSG00000226476	RP11-776H12	105378763		1.89679	4.64884	1.66703	2.78869	0.00529216	1	5.45887	6.84361	2.78466	0	0	0	5.02904	0
14144	ENSG00000226953	AC010890	101928161		5.80487	-1.76042	0.885887	-1.98718	0.0469022	1	2.72943	2.93298	2.78466	13.9804	7.18738	7.55266	2.81569	9.57348
14165	ENSG00000227214	HCG15		HLA complex group 15 (non-protein coding)	9.06488	-1.39439	0.672942	-2.07208	0.0382579	1	2.72943	7.82127	2.78466	10.4853	11.2945	12.9474	4.44512	11.5757
14200	ENSG00000227620	ALG1L8P		asparagine-linked glycosylation 1-like 8, pseudogene	15.4322	1.02612	0.516758	1.98569	0.0470678	1	29.114	22.4861	12.0668	5.82517	13.348	11.8685	21.2223	10.3472
14366	ENSG00000229431	RP1-92O14			8.25318	-1.49553	0.742577	-2.01398	0.0440121	1	3.63924	1.95532	6.49753	3.4951	15.4015	15.1053	4.0307	11.334
14372	ENSG00000229525	AC053503			10.894	1.60138	0.628599	2.54754	0.0108484	1	11.8275	22.4861	12.0668	5.82517	5.13384	4.3158	15.4602	5.0916
14576	ENSG00000231784	DBIL5P	100131454	diazepam binding inhibitor-like 5, pseudogene	10.2909	1.84856	0.644084	2.87006	0.0041039	1	12.7374	15.6425	18.5644	3.4951	4.10707	5.39475	15.6481	4.33231
14741	ENSG00000233483	CTD-2020K17			4.77326	-1.86824	0.902896	-2.06917	0.0385302	1	1.81962	1.95532	2.78466	8.15524	7.18738	8.63161	2.18653	7.99141
14915	ENSG00000235298	RP11-575L7			13.1212	1.1503	0.550952	2.08785	0.0368115	1	21.8355	17.5979	17.6362	3.4951	15.4015	6.47371	19.0232	8.45678
15056	ENSG00000236869	RP11-944L7			16.2449	-1.00041	0.489162	-2.04515	0.0408405	1	13.6472	8.79893	8.35397	15.1454	19.5086	26.9738	10.2667	20.5426
15182	ENSG00000238286	SLC35E1P1		solute carrier family 35 member E1 pseudogene 1	12.7445	1.32722	0.663556	2.00017	0.0454823	1	5.45887	23.4638	24.1337	13.9804	2.05354	5.39475	17.6855	7.1429
15313	ENSG00000241213	RP11-768G7	105374057		4.65551	-2.03327	1.02184	-1.98981	0.0466114	1	1.81962	1.95532	1.85644	8.15524	3.0803	11.8685	1.87713	7.70133
15368	ENSG00000242252	BGLAP	632	bone gamma-carboxyglutamate protein	8.88525	-1.39966	0.658258	-2.12631	0.0334772	1	2.72943	7.82127	4.64109	8.15524	17.4551	14.0264	5.06393	13.2122
15570	ENSG00000245888	FLJ21408	400512	uncharacterized LOC400512	6.20223	-2.02173	0.916577	-2.20574	0.0274024	1	1.81962	0.977658	2.78466	6.9902	8.21415	7.55266	1.86065	7.58567
15722	ENSG00000248774	RP11-798M19			18.9279	1.67256	0.480987	3.47735	0.000506405	1	25.4747	21.5085	32.4877	6.9902	9.24091	8.63161	26.4903	8.28757
15749	ENSG00000249140	PRDX2P3		peroxiredoxin 2 pseudogene 3	2.46108	3.40113	1.62295	2.09564	0.0361138	1	0	6.84361	5.56931	0	1.02677	0	4.13764	0.342256
15795	ENSG00000249791	CTC-428G20			2.46622	-4.0315	1.55348	-2.59515	0.00945502	1	0.909811	0	0	6.9902	3.0803	6.47371	0.30327	5.51474
15860	ENSG00000250569	NTAN1P2		N-terminal asparagine amidase pseudogene 2	10.1372	-1.45652	0.631532	-2.30632	0.0210926	1	6.36868	3.91063	5.56931	18.6405	16.4283	8.63161	5.28287	14.5668
15874	ENSG00000250769	RP11-241F15			11.6126	-1.46249	0.575953	-2.53925	0.0111091	1	4.54906	5.86595	9.28219	15.1454	16.4283	22.658	6.56573	18.0772
15996	ENSG00000253333	RP11-497H16			5.43733	5.26484	1.38047	3.81381	0.000136843	0.515051	12.7374	13.6872	18.5644	0	0	1.07895	14.9963	0.35965
16003	ENSG00000253395	KB-1460A1			2.70591	-2.65935	1.31952	-2.01539	0.0438636	1	0.909811	0	1.85644	6.9902	1.02677	9.71056	0.922083	5.90918
16039	ENSG00000253793	RP11-293D9			3.10665	-2.50763	1.17462	-2.13484	0.0327742	1	1.81962	1.95532	0	2.33007	9.24091	9.71056	1.25831	7.09385
16048	ENSG00000253893	FAM85B		family with sequence similarity 85 member B	11.9588	-1.36623	0.596659	-2.28981	0.0220326	1	6.36868	3.91063	9.28219	25.6307	13.348	11.8685	6.5205	16.9491
16341	ENSG00000257591	ZNF625	90589	zinc finger protein 625	18.0532	-1.06436	0.467457	-2.27691	0.0227913	1	9.09811	11.7319	12.9951	19.8056	18.4818	32.3685	11.275	23.552
16699	ENSG00000260743	RP11-255C15			8.76328	1.31573	0.670673	1.96181	0.0497847	1	14.557	17.5979	8.35397	5.82517	8.21415	2.1579	13.5029	5.39907
16846	ENSG00000261646	RP11-489G11			8.6384	1.83555	0.725038	2.53167	0.0113522	1	10.9177	19.5532	8.35397	2.33007	3.0803	5.39475	12.9416	3.60171
17367	ENSG00000268686	AC010524	101928295		14.4455	1.06577	0.522938	2.03804	0.041546	1	18.1962	13.6872	25.0619	11.6503	10.2677	5.39475	18.9818	9.10426
17370	ENSG00000268747	CTD-3030D20			5.99458	-1.88191	0.854019	-2.20359	0.027553	1	2.72943	1.95532	2.78466	15.1454	6.16061	6.47371	2.4898	9.25992
17536	ENSG00000270492	RP13-685P2			7.68298	1.96059	0.882094	2.22265	0.0262394	1	2.72943	6.84361	20.4208	4.66013	1.02677	2.1579	9.99795	2.61493
17563	ENSG00000270802	AC005776			4.38351	-2.29721	0.984231	-2.33401	0.0195951	1	1.81962	1.95532	0.928219	10.4853	5.13384	7.55266	1.56772	7.72393
18095	ENSG00000275139	RP1-101D8			8.85986	-1.46951	0.672297	-2.18581	0.0288297	1	4.54906	3.91063	3.71288	10.4853	9.24091	14.0264	4.05752	11.2509
18150	ENSG00000275769	RP11-771K4			5.90808	2.17052	0.925766	2.34457	0.0190491	1	9.09811	6.84361	8.35397	1.16503	3.0803	1.07895	8.09856	1.77476
18178	ENSG00000276174	RP11-687E1			5.16192	-1.78852	0.89205	-2.00496	0.0449675	1	1.81962	1.95532	2.78466	4.66013	8.21415	9.71056	2.18653	7.52828
18235	ENSG00000277050	RP11-102G14			11.3624	-1.32688	0.619419	-2.14214	0.0321821	1	4.54906	7.82127	3.71288	11.6503	13.348	15.1053	5.36107	13.3679
18407	ENSG00000278972	CTD-3022L24			7.75116	1.81075	0.76984	2.35212	0.018667	1	17.2864	8.79893	12.0668	4.66013	4.10707	2.1579	12.7174	3.6417
18520	ENSG00000279518	AC083843			12.718	-1.15124	0.541969	-2.12417	0.0336557	1	11.8275	5.86595	7.42575	12.8154	25.6692	17.2632	8.37308	18.5826
18604	ENSG00000279951	RP11-264J4			3.71975	2.47145	1.16585	2.11987	0.0340171	1	5.45887	7.82127	4.64109	0	2.05354	1.07895	5.97374	1.04416
18609	ENSG00000279982	RP11-45A17			4.99767	-2.44178	1.04	-2.34785	0.018882	1	0.909811	1.95532	0.928219	3.4951	8.21415	8.63161	1.26445	6.78028
18688	ENSG00000280372	bP-21201H5			2.44418	-3.01117	1.5103	-1.99376	0.0461781	1	0	0.977658	0.928219	6.9902	8.21415	0	0.635292	5.06812
18789	ENSG00000283208				9.18658	-2.0993	0.682667	-3.07514	0.00210401	1	1.81962	3.91063	4.64109	11.6503	18.4818	14.0264	3.45712	14.7195
18814	ENSG00000283689				3.60639	3.85244	1.44825	2.66006	0.00781271	1	4.54906	5.86595	6.49753	0	1.02677	0	5.63751	0.342256
18970	ENSG00000286104				8.4908	1.77702	0.817634	2.17337	0.0297526	1	15.4668	2.93298	11.1386	2.33007	4.10707	2.1579	9.84613	2.86501
18979	ENSG00000286162				9.06822	-1.66255	0.703771	-2.36234	0.0181599	1	6.36868	4.88829	0.928219	19.8056	8.21415	10.7895	4.06173	12.9364
