# Supplementary material for: Transcriptomic and proteomic analyses of SH-SY5Y neuroblastoma cells treated with amisulpride
Source: Acta Neuropsychiatr. 2025 Sep 16;37:e87. doi: 10.1017/neu.2025.10040 (PMC13130325; doi:10.1017/neu.2025.10040)
Supplement: Hu et al. supplementary material 6 — Hu et al. supplementary material [file S0924270825100409sup006.xlsx]

## Sheet: Protein list
Supplementary Table S5. Differentially expressed proteins identified by label-free LC-MS/MS analysis.Accession
Accession	Description	MW [kDa]	Ami0_01	Ami0_02	Ami0_03	Ami20_01	Ami20_02	Ami20_03	Ami40_01	Ami40_02	Ami40_03	Ami0_01	Ami0_02	Ami0_03	Ami20_01	Ami20_02	Ami20_03	Ami40_01	Ami40_02	Ami40_03	Ami0_01	Ami0_02	Ami0_03	Ami20_01	Ami20_02	Ami20_03	Ami40_01	Ami40_02	Ami40_03
Q9UHY7	Enolase-phosphatase E1 OS=Homo sapiens OX=9606 GN=ENOPH1 PE=1 SV=1	28.9	4.41526e+06	942373	4453529	1.33932e+06	6.7151e+06	5.32228e+06	0	1.15215e+06	5.37951e+06	2	3	3	5	5	4		2	3	2.00284	3.01489	3.08587	4.99233	4.87779	4.02062	-	2.02748	2.99596
Q9P2J5	Leucine--tRNA ligase, cytoplasmic OS=Homo sapiens OX=9606 GN=LARS1 PE=1 SV=2	134.4	7.42973e+07	8.56422e+07	67165383	8.74021e+07	88502178	5.93195e+07	1.06819e+08	64837968	6.9142e+07	22	22	17	26	32	26	34	25	27	22.0312	22.1092	17.4866	25.9601	31.2179	26.134	33.1731	25.3435	26.9636
Q9NVA2	Septin-11 OS=Homo sapiens OX=9606 GN=SEPTIN11 PE=1 SV=3	49.4	1.48457e+07	1.78901e+07	1.30208e+07	1.54896e+07	1.21475e+07	1.1235e+07	14171529	1.28927e+07	1.28444e+07	15	14	15	16	16	14	17	17	18	15.0213	14.0695	15.4294	15.9754	15.6089	14.0722	16.5865	17.2336	17.9758
Q9HB07	MYG1 exonuclease OS=Homo sapiens OX=9606 GN=MYG1 PE=1 SV=3	42.5	3.93196e+07	4.3022e+07	32985524	3.17027e+07	31665244	3.33944e+07	2.63562e+07	3.61779e+07	3.32901e+07	11	10	10	7	8	9	7	11	9	11.0156	10.0496	10.2862	6.98926	7.80447	9.04639	6.82975	11.1511	8.98788
Q9H853	Putative tubulin-like protein alpha-4B OS=Homo sapiens OX=9606 GN=TUBA4B PE=5 SV=2	27.5	117173746	183773876	71797448	174226228	196953360	119004080	430554096	113409396	135770436	8	8	7	6	7	6	8	6	6	8.01136	8.03971	7.20037	5.99079	6.82891	6.03093	7.80543	6.08244	5.99192
Q9H1E3	Nuclear ubiquitous casein and cyclin-dependent kinase substrate 1 OS=Homo sapiens OX=9606 GN=NUCKS1 PE=1 SV=1	27.3	4.00893e+07	5.41539e+07	3.22072e+07	3.3345e+07	2.35378e+07	3.3514e+07	1.27731e+07	3.47733e+07	3.31434e+07	4	6	7	5	9	6	11	14	9	4.00568	6.02978	7.20037	4.99233	8.78003	6.03093	10.7325	14.1924	8.98788
Q9BTT0	Acidic leucine-rich nuclear phosphoprotein 32 family member E OS=Homo sapiens OX=9606 GN=ANP32E PE=1 SV=1	30.7	62808122	9.21413e+07	3.1684e+07	9.31994e+07	86007227	65902337	95040136	3.88699e+07	7.09514e+07	7	8	7	10	11	9	14	5	10	7.00994	8.03971	7.20037	9.98465	10.7311	9.04639	13.6595	5.0687	9.98653
Q99873	Protein arginine N-methyltransferase 1 OS=Homo sapiens OX=9606 GN=PRMT1 PE=1 SV=3	42.4	1.35042e+08	1.83662e+08	146322280	240700299	1.70761e+08	1.39589e+08	1.87004e+08	1.32031e+08	140869156	30	27	25	32	31	32	36	30	33	30.0426	27.134	25.7156	31.9509	30.2423	32.1649	35.1244	30.4122	32.9556
Q99714	3-hydroxyacyl-CoA dehydrogenase type-2 OS=Homo sapiens OX=9606 GN=HSD17B10 PE=1 SV=3	26.9	1.56241e+08	2.25223e+08	1.63197e+08	1.969e+08	1.6722e+08	1.5336e+08	1.65675e+08	1.61101e+08	1.67193e+08	31	34	33	30	29	29	31	34	34	31.044	34.1688	33.9446	29.954	28.2912	29.1495	30.246	34.4672	33.9542
Q96FW1	Ubiquitin thioesterase OTUB1 OS=Homo sapiens OX=9606 GN=OTUB1 PE=1 SV=2	31.3	67942874	86285028	5.06419e+07	6.88458e+07	8.08187e+07	5.26003e+07	8.05476e+07	65589757	6.58152e+07	13	13	10	14	17	12	18	17	15	13.0185	13.0645	10.2862	13.9785	16.5845	12.0619	17.5622	17.2336	14.9798
Q96FC7	Phytanoyl-CoA hydroxylase-interacting protein-like OS=Homo sapiens OX=9606 GN=PHYHIPL PE=1 SV=3	42.5	1.21079e+07	1.57005e+07	6.7635e+06	1.1496e+07	9.97196e+06	8.76978e+06	1.03454e+07	8.81247e+06	1.33613e+07	4	4	3	6	6	4	5	5	5	4.00568	4.01986	3.08587	5.99079	5.85335	4.02062	4.87839	5.0687	4.99327
Q969H8	Myeloid-derived growth factor OS=Homo sapiens OX=9606 GN=MYDGF PE=1 SV=1	18.8	1.57367e+07	2.26638e+07	6207473	2.01013e+07	1.35875e+07	1.75106e+07	15247342	7324880	9.35874e+06	7	6	5	7	6	6	5	3	3	7.00994	6.02978	5.14312	6.98926	5.85335	6.03093	4.87839	3.04122	2.99596
Q8NBS9	Thioredoxin domain-containing protein 5 OS=Homo sapiens OX=9606 GN=TXNDC5 PE=1 SV=2	47.6	41756149	4.30319e+07	2.8636e+07	4.91911e+07	3.27634e+07	1.84097e+07	2.92841e+07	35963265	2.68382e+07	11	9	9	8	7	7	10	9	5	11.0156	9.04468	9.25762	7.98772	6.82891	7.03608	9.75678	9.12366	4.99327
Q86V81	THO complex subunit 4 OS=Homo sapiens OX=9606 GN=ALYREF PE=1 SV=3	26.9	5.38358e+07	7.47098e+07	3.62869e+07	49149753	5.19152e+07	40722479	3.58279e+07	43777794	4.70384e+07	10	9	9	8	8	6	9	9	9	10.0142	9.04468	9.25762	7.98772	7.80447	6.03093	8.7811	9.12366	8.98788
Q7Z6Z7	E3 ubiquitin-protein ligase HUWE1 OS=Homo sapiens OX=9606 GN=HUWE1 PE=1 SV=3	481.6	4.00395e+06	1.95907e+07	4.17025e+06	1.74231e+07	3.48241e+06	11039549	2.84626e+06	2.21723e+06	1.30569e+07	7	10	6	7	7	4	4	4	5	7.00994	10.0496	6.17174	6.98926	6.82891	4.02062	3.90271	4.05496	4.99327
Q14194	Dihydropyrimidinase-related protein 1 OS=Homo sapiens OX=9606 GN=CRMP1 PE=1 SV=1	62.1	3.012e+07	58375408	3.59058e+07	4.47481e+07	45386755	3.42635e+07	5.81367e+07	2.80187e+07	36887562	16	17	18	21	20	19	23	17	17	16.0227	17.0844	18.5152	20.9678	19.5112	19.0979	22.4406	17.2336	16.9771
Q13813	Spectrin alpha chain, non-erythrocytic 1 OS=Homo sapiens OX=9606 GN=SPTAN1 PE=1 SV=3	284.4	2.23965e+08	2.81708e+08	9.02883e+07	7.8359e+07	1.09416e+08	8.27259e+07	1.31513e+08	6.39632e+07	1.65025e+08	65	67	43	34	43	34	50	33	65	65.0923	67.3326	44.2308	33.9478	41.949	34.1753	48.7839	33.4534	64.9125
Q13200	26S proteasome non-ATPase regulatory subunit 2 OS=Homo sapiens OX=9606 GN=PSMD2 PE=1 SV=3	100.1	9.1547e+07	121223398	8.33125e+07	2.65266e+08	1.20981e+08	99489716	1.28522e+08	9.03963e+07	9.34773e+07	35	36	37	41	45	41	49	36	41	35.0497	36.1787	38.0591	40.9371	43.9001	41.2113	47.8082	36.4946	40.9448
Q09028	Histone-binding protein RBBP4 OS=Homo sapiens OX=9606 GN=RBBP4 PE=1 SV=3	47.6	7.58495e+07	9.77836e+07	7.77115e+07	8.47868e+07	77261993	7.23842e+07	6.64741e+07	5.70281e+07	7.2121e+07	26	25	24	28	28	26	23	20	27	26.0369	25.1241	24.687	27.957	27.3156	26.134	22.4406	20.2748	26.9636
Q02878	60S ribosomal protein L6 OS=Homo sapiens OX=9606 GN=RPL6 PE=1 SV=3	32.7	1.05004e+08	1.35664e+08	65668668	110017619	103495145	9.62398e+07	1.31878e+08	1.21209e+08	1.32834e+08	18	19	18	17	21	18	21	20	20	18.0256	19.0943	18.5152	16.9739	20.4867	18.0928	20.4892	20.2748	19.9731
Q00610	Clathrin heavy chain 1 OS=Homo sapiens OX=9606 GN=CLTC PE=1 SV=5	191.5	8.12045e+07	1.28549e+08	6.52673e+07	85059934	9.63229e+07	9.23664e+07	1.08441e+08	1.03954e+08	86371293	28	29	25	38	35	37	42	34	37	28.0398	29.144	25.7156	37.9417	34.1445	37.1907	40.9785	34.4672	36.9502
P68133	Actin, alpha skeletal muscle OS=Homo sapiens OX=9606 GN=ACTA1 PE=1 SV=1	42	1213203416	1407379876	625194048	821015396	9.85438e+08	785393727	449194496	601081278	997269664	93	77	77	63	72	69	52	75	78	93.1321	77.3822	79.204	62.9033	70.2402	69.3557	50.7353	76.0305	77.895
P67809	Y-box-binding protein 1 OS=Homo sapiens OX=9606 GN=YBX1 PE=1 SV=3	35.9	4.80748e+07	5.99713e+07	3.73976e+07	4.84426e+07	4.96931e+07	3.89753e+07	5.7605e+07	3.60051e+07	3.35945e+07	21	18	20	19	19	16	17	17	17	21.0298	18.0894	20.5725	18.9708	18.5356	16.0825	16.5865	17.2336	16.9771
P63261	Actin, cytoplasmic 2 OS=Homo sapiens OX=9606 GN=ACTG1 PE=1 SV=1	41.8	65010892	164325552	64285648	62531092	53966352	55108444	45939704	42247964	63136216	191	180	176	155	155	156	130	164	167	191.271	180.894	181.038	154.762	151.212	156.804	126.838	166.253	166.775
P63000	Ras-related C3 botulinum toxin substrate 1 OS=Homo sapiens OX=9606 GN=RAC1 PE=1 SV=1	21.4	1.72445e+08	2.04786e+08	1.41389e+08	181337084	160859907	158286066	155944553	1.53419e+08	154591279	22	22	20	19	20	18	17	20	21	22.0312	22.1092	20.5725	18.9708	19.5112	18.0928	16.5865	20.2748	20.9717
P62910	60S ribosomal protein L32 OS=Homo sapiens OX=9606 GN=RPL32 PE=1 SV=2	15.9	54367561	85093641	33165814	54673648	51883209	57598164	55919852	4.76206e+07	54839636	8	8	8	6	7	7	5	7	6	8.01136	8.03971	8.22899	5.99079	6.82891	7.03608	4.87839	7.09618	5.99192
P62263	40S ribosomal protein S14 OS=Homo sapiens OX=9606 GN=RPS14 PE=1 SV=3	16.3	1.27475e+08	1.73928e+08	1.10041e+08	1.27763e+08	1.27581e+08	1.09329e+08	1.08895e+08	1.18819e+08	1.14986e+08	20	24	22	18	18	18	13	20	19	20.0284	24.1191	22.6297	17.9724	17.5601	18.0928	12.6838	20.2748	18.9744
P61289	Proteasome activator complex subunit 3 OS=Homo sapiens OX=9606 GN=PSME3 PE=1 SV=1	29.5	4.86468e+07	6.25507e+07	3.10954e+07	6.64249e+07	6.21636e+07	5.13283e+07	61785875	4.72975e+07	5.05849e+07	12	11	10	13	13	13	13	16	13	12.017	11.0546	10.2862	12.98	12.6823	13.067	12.6838	16.2198	12.9825
P61201	COP9 signalosome complex subunit 2 OS=Homo sapiens OX=9606 GN=COPS2 PE=1 SV=1	51.6	18132245	1.60342e+07	1.75171e+07	23823848	1.64925e+07	2.49189e+07	1.79201e+07	20302284	2.36906e+07	6	5	5	7	6	8	9	7	9	6.00852	5.02482	5.14312	6.98926	5.85335	8.04124	8.7811	7.09618	8.98788
P60709	Actin, cytoplasmic 1 OS=Homo sapiens OX=9606 GN=ACTB PE=1 SV=1	41.7	191225264	260267616	156634080	149922576	143684096	121755568	101468560	98322064	143991760	191	180	176	155	155	156	130	164	167	191.271	180.894	181.038	154.762	151.212	156.804	126.838	166.253	166.775
P55786	Puromycin-sensitive aminopeptidase OS=Homo sapiens OX=9606 GN=NPEPPS PE=1 SV=2	103.2	1.26521e+08	1.54532e+08	9.29209e+07	1.5569e+08	1.34981e+08	1.30739e+08	137126590	1.29086e+08	1.03139e+08	32	29	30	39	38	35	37	31	33	32.0454	29.144	30.8587	38.9401	37.0712	35.1804	36.1001	31.4259	32.9556
P55010	Eukaryotic translation initiation factor 5 OS=Homo sapiens OX=9606 GN=EIF5 PE=1 SV=2	49.2	1.50356e+07	2.14781e+07	1.77966e+07	19144680	19635214	2.03154e+07	2.07817e+07	2.49213e+07	1.67346e+07	5	5	5	6	6	9	7	9	9	5.0071	5.02482	5.14312	5.99079	5.85335	9.04639	6.82975	9.12366	8.98788
P50395	Rab GDP dissociation inhibitor beta OS=Homo sapiens OX=9606 GN=GDI2 PE=1 SV=2	50.6	2.14507e+08	2.57086e+08	1.85354e+08	2.57274e+08	2.30867e+08	1.98551e+08	2.67067e+08	1.94527e+08	2.11529e+08	56	53	56	61	61	62	62	55	59	56.0795	53.2631	57.6029	60.9064	59.5091	62.3196	60.4921	55.7557	58.9206
P49411	Elongation factor Tu, mitochondrial OS=Homo sapiens OX=9606 GN=TUFM PE=1 SV=3	49.8	14755277	1.9469e+07	4.42814e+06	16513380	1.2308e+07	2.15755e+07	37443890	1.42706e+07	2.51594e+07	5	5	3	6	6	8	7	6	8	5.0071	5.02482	3.08587	5.99079	5.85335	8.04124	6.82975	6.08244	7.98923
P46783	40S ribosomal protein S10 OS=Homo sapiens OX=9606 GN=RPS10 PE=1 SV=1	18.9	7.59297e+07	1.07904e+08	6.47147e+07	7.73898e+07	7.47961e+07	6.19018e+07	1.02507e+08	6.62846e+07	7.72509e+07	10	9	11	12	14	14	12	15	13	10.0142	9.04468	11.3149	11.9816	13.6578	14.0722	11.7081	15.2061	12.9825
P46777	60S ribosomal protein L5 OS=Homo sapiens OX=9606 GN=RPL5 PE=1 SV=3	34.3	8.40196e+07	1.24487e+08	8.27453e+07	1.05369e+08	124592752	104973263	1.39518e+08	1.05446e+08	120729329	12	15	16	19	21	20	22	22	24	12.017	15.0745	16.458	18.9708	20.4867	20.1031	21.4649	22.3023	23.9677
P45974	Ubiquitin carboxyl-terminal hydrolase 5 OS=Homo sapiens OX=9606 GN=USP5 PE=1 SV=2	95.7	7.66408e+07	1.01926e+08	6.66921e+07	1.04452e+08	1.01763e+08	7.24456e+07	8.45542e+07	7.53067e+07	7.78416e+07	30	35	31	28	28	26	32	30	28	30.0426	35.1737	31.8873	27.957	27.3156	26.134	31.2217	30.4122	27.9623
P42766	60S ribosomal protein L35 OS=Homo sapiens OX=9606 GN=RPL35 PE=1 SV=2	14.5	3.65701e+07	7.00536e+07	3.72925e+07	4.20218e+07	5.06905e+07	2.88935e+07	3.56847e+07	36608280	5.47846e+07	11	12	12	9	11	8	6	11	11	11.0156	12.0596	12.3435	8.98619	10.7311	8.04124	5.85407	11.1511	10.9852
P41252	Isoleucine--tRNA ligase, cytoplasmic OS=Homo sapiens OX=9606 GN=IARS1 PE=1 SV=2	144.4	3.28031e+07	5.42517e+07	31666654	5.07783e+07	6.01235e+07	4.57032e+07	7.16829e+07	32213074	4.10805e+07	11	14	13	19	22	19	33	13	17	11.0156	14.0695	13.3721	18.9708	21.4623	19.0979	32.1974	13.1786	16.9771
P41250	Glycine--tRNA ligase OS=Homo sapiens OX=9606 GN=GARS1 PE=1 SV=3	83.1	5.57206e+07	6.47007e+07	4.01926e+07	6.62779e+07	7.20875e+07	6.61383e+07	71898028	6.08683e+07	6.20659e+07	16	18	15	21	21	20	22	20	20	16.0227	18.0894	15.4294	20.9678	20.4867	20.1031	21.4649	20.2748	19.9731
P36543	V-type proton ATPase subunit E 1 OS=Homo sapiens OX=9606 GN=ATP6V1E1 PE=1 SV=1	26.1	2.47292e+06	1.67119e+07	2.91365e+06	0	0	0	0	0	0	3	3	2							3.00426	3.01489	2.05725	-	-	-	-	-	-
P36405	ADP-ribosylation factor-like protein 3 OS=Homo sapiens OX=9606 GN=ARL3 PE=1 SV=2	20.4	13168231	14998003	9.52508e+06	0	1.81293e+07	1.3572e+07	0	1.45456e+07	11535470	4	4	3		4	5		6	5	4.00568	4.01986	3.08587	-	3.90223	5.02577	-	6.08244	4.99327
P35520	Cystathionine beta-synthase OS=Homo sapiens OX=9606 GN=CBS PE=1 SV=2	60.5	1.39839e+07	18010968	1.06592e+07	1.45558e+07	1.41492e+07	1.61792e+07	1.03076e+07	1.29626e+07	9.68237e+06	7	7	7	10	9	9	7	9	5	7.00994	7.03475	7.20037	9.98465	8.78003	9.04639	6.82975	9.12366	4.99327
P31937	3-hydroxyisobutyrate dehydrogenase, mitochondrial OS=Homo sapiens OX=9606 GN=HIBADH PE=1 SV=2	35.3	9.1974e+06	1.26422e+07	0	6153019	1.29757e+07	8.6488e+06	4.7788e+06	8.12668e+06	6.10474e+06	3	3		3	2	3	2	2	2	3.00426	3.01489	-	2.9954	1.95112	3.01546	1.95136	2.02748	1.99731
P31483	Cytotoxic granule associated RNA binding protein TIA1 OS=Homo sapiens OX=9606 GN=TIA1 PE=1 SV=3	42.9	3.65631e+06	0	0	0	0	0	0	0	0	3	2	2							3.00426	2.00993	2.05725	-	-	-	-	-	-
P31323	cAMP-dependent protein kinase type II-beta regulatory subunit OS=Homo sapiens OX=9606 GN=PRKAR2B PE=1 SV=3	46.3	0	2.18063e+06	4.47412e+06	0	1.30278e+07	0	0	1.07378e+07	0	3	3	2	4	4	4	3	3		3.00426	3.01489	2.05725	3.99386	3.90223	4.02062	2.92703	3.04122	-
P30520	Adenylosuccinate synthetase isozyme 2 OS=Homo sapiens OX=9606 GN=ADSS2 PE=1 SV=3	50.1	4.37115e+06	1.44318e+07	6.31656e+06	9815765	5698354	5380236	0	4.9999e+06	7.00807e+06	3	4	4	2	2	2		2	4	3.00426	4.01986	4.1145	1.99693	1.95112	2.01031	-	2.02748	3.99461
P26583	High mobility group protein B2 OS=Homo sapiens OX=9606 GN=HMGB2 PE=1 SV=2	24	1.38212e+07	2.27418e+07	2.06706e+07	2.5098e+07	30290073	2.97472e+07	25695393	1.53618e+07	1.82442e+07	9	8	10	12	14	14	12	12	8	9.01278	8.03971	10.2862	11.9816	13.6578	14.0722	11.7081	12.1649	7.98923
P24534	Elongation factor 1-beta OS=Homo sapiens OX=9606 GN=EEF1B2 PE=1 SV=3	24.7	5.88127e+07	6.4566e+07	44793618	8.18538e+07	8.88677e+07	5.49015e+07	90584060	3.50172e+07	6.37707e+07	8	9	8	12	11	11	10	9	13	8.01136	9.04468	8.22899	11.9816	10.7311	11.0567	9.75678	9.12366	12.9825
P22626	Heterogeneous nuclear ribonucleoproteins A2/B1 OS=Homo sapiens OX=9606 GN=HNRNPA2B1 PE=1 SV=2	37.4	9.88343e+08	1.18737e+09	8.25872e+08	1.06775e+09	9.63381e+08	7.98439e+08	8.78539e+08	8.1978e+08	9.13276e+08	59	61	63	55	59	54	49	51	57	59.0838	61.3028	64.8033	54.9156	57.558	54.2783	47.8082	51.7007	56.9232
P22307	Sterol carrier protein 2 OS=Homo sapiens OX=9606 GN=SCP2 PE=1 SV=2	59	1.49691e+07	23460570	1.5125e+07	2.45065e+07	22118299	1.70742e+07	19288022	7.89304e+06	1.24183e+07	4	4	4	6	6	6	6	3	4	4.00568	4.01986	4.1145	5.99079	5.85335	6.03093	5.85407	3.04122	3.99461
P18077	60S ribosomal protein L35a OS=Homo sapiens OX=9606 GN=RPL35A PE=1 SV=2	12.5	28277092	45024391	3.51562e+07	27044833	1.93393e+07	28020964	21274767	35976583	29390398	6	6	6	5	5	5	4	6	6	6.00852	6.02978	6.17174	4.99233	4.87779	5.02577	3.90271	6.08244	5.99192
P17812	CTP synthase 1 OS=Homo sapiens OX=9606 GN=CTPS1 PE=1 SV=2	66.6	1.4676e+07	3.07674e+07	1.91666e+07	2.66377e+07	2.44783e+07	2.04965e+07	2.96165e+07	2.5115e+07	1.6809e+07	5	6	8	9	10	8	13	11	9	5.0071	6.02978	8.22899	8.98619	9.75559	8.04124	12.6838	11.1511	8.98788
P12814	Alpha-actinin-1 OS=Homo sapiens OX=9606 GN=ACTN1 PE=1 SV=2	103	3.49848e+07	3.38923e+07	6.45383e+06	2490125	1.08028e+07	2.73447e+06	2.49686e+06	0	2.51729e+07	37	33	19	13	18	12	17		28	37.0526	33.1638	19.5439	12.98	17.5601	12.0619	16.5865	-	27.9623
P07355	Annexin A2 OS=Homo sapiens OX=9606 GN=ANXA2 PE=1 SV=2	38.6	3.56781e+08	4.83255e+08	2.7307e+08	408602672	3.59255e+08	3.47727e+08	3.73912e+08	2.91522e+08	3.18498e+08	49	51	45	47	45	45	41	45	42	49.0696	51.2532	46.2881	46.9279	43.9001	45.232	40.0028	45.6183	41.9434
P00367	Glutamate dehydrogenase 1, mitochondrial OS=Homo sapiens OX=9606 GN=GLUD1 PE=1 SV=2	61.4	1.54626e+07	3.06072e+07	1.66365e+07	1.19858e+07	2.9302e+07	2.89599e+07	4.20158e+07	3.42204e+07	2.05743e+07	7	8	5	5	8	11	15	13	9	7.00994	8.03971	5.14312	4.99233	7.80447	11.0567	14.6352	13.1786	8.98788
O60763	General vesicular transport factor p115 OS=Homo sapiens OX=9606 GN=USO1 PE=1 SV=2	107.8	6822511	3.62055e+06	2.29431e+06	6.35094e+06	0	6.38414e+06	1.0394e+07	5.87851e+06	4.69834e+06	2	2	2	4		4	4	3	3	2.00284	2.00993	2.05725	3.99386	-	4.02062	3.90271	3.04122	2.99596
O43809	Cleavage and polyadenylation specificity factor subunit 5 OS=Homo sapiens OX=9606 GN=NUDT21 PE=1 SV=1	26.2	32273758	2.1443e+07	3.05796e+07	40641969	3.76824e+07	29165317	4.49449e+07	3.27543e+07	35446549	4	5	5	6	7	6	8	5	6	4.00568	5.02482	5.14312	5.99079	6.82891	6.03093	7.80543	5.0687	5.99192
O43776	Asparagine--tRNA ligase, cytoplasmic OS=Homo sapiens OX=9606 GN=NARS1 PE=1 SV=1	62.9	5.3022e+07	9.1531e+07	5.57205e+07	8.08144e+07	86302859	6.19203e+07	9.69588e+07	6.11409e+07	7.46489e+07	17	17	15	21	22	19	24	15	19	17.0241	17.0844	15.4294	20.9678	21.4623	19.0979	23.4163	15.2061	18.9744
O43707	Alpha-actinin-4 OS=Homo sapiens OX=9606 GN=ACTN4 PE=1 SV=2	104.8	1.66967e+08	163029895	2.54765e+07	1.0376e+07	1.66244e+07	1.02745e+07	8.90299e+06	2.31782e+07	1.25725e+08	64	53	28	17	23	16	20	9	52	64.0909	53.2631	28.8015	16.9739	22.4378	16.0825	19.5136	9.12366	51.93
O14979	Heterogeneous nuclear ribonucleoprotein D-like OS=Homo sapiens OX=9606 GN=HNRNPDL PE=1 SV=3	46.4	2.74254e+07	7.69555e+07	2.34119e+07	4.16778e+07	18255284	1.64244e+07	2.60968e+07	2.10112e+07	13212556	12	13	14	11	9	11	13	13	9	12.017	13.0645	14.4007	10.9831	8.78003	11.0567	12.6838	13.1786	8.98788
O14929	Histone acetyltransferase type B catalytic subunit OS=Homo sapiens OX=9606 GN=HAT1 PE=1 SV=2	49.5	17808167	28627856	1.43307e+07	2.19754e+07	1.25716e+07	9419968	3.24181e+06	9.48647e+06	9.58851e+06	4	6	4	5	4	2	3	3	2	4.00568	6.02978	4.1145	4.99233	3.90223	2.01031	2.92703	3.04122	1.99731
B5ME19	Eukaryotic translation initiation factor 3 subunit C-like protein OS=Homo sapiens OX=9606 GN=EIF3CL PE=1 SV=1	105.4	1.79575e+07	2.47166e+07	1.48174e+07	4.28992e+07	3.72707e+07	30894787	33684828	2.74233e+07	2.59888e+07	7	7	8	10	14	12	11	9	11	7.00994	7.03475	8.22899	9.98465	13.6578	12.0619	10.7325	9.12366	10.9852
Q9NUQ9	CYFIP-related Rac1 interactor B OS=Homo sapiens OX=9606 GN=CYRIB PE=1 SV=1	36.7	0	0	0	7.34085e+06	6.32702e+06	4.64978e+06	1.31482e+07	6.07599e+06	5.54102e+06				2	3	2	5	2	2	-	-	-	1.99693	2.92668	2.01031	4.87839	2.02748	1.99731
P50570	Dynamin-2 OS=Homo sapiens OX=9606 GN=DNM2 PE=1 SV=2	98	0	0	0	1.54288e+06	2390189	0	3.593e+06	0	0				3	8	3	4			-	-	-	2.9954	7.80447	3.01546	3.90271	-	-
P30046	D-dopachrome decarboxylase OS=Homo sapiens OX=9606 GN=DDT PE=1 SV=3	12.7	0	0	0	8.86993e+06	3.44693e+07	1.16705e+07	2.94148e+07	3.09772e+06	0				2	9	6	6	2		-	-	-	1.99693	8.78003	6.03093	5.85407	2.02748	-
O15397	Importin-8 OS=Homo sapiens OX=9606 GN=IPO8 PE=1 SV=2	119.9	0	0	0	0	659228	0	351420	0	0				3	2	3	3	3	3	-	-	-	2.9954	1.95112	3.01546	2.92703	3.04122	2.99596
